# Supplementary material for: Identification of Potential Biomarkers for Pan-Cancer Diagnosis and Prognosis Through the Integration of Large-Scale Transcriptomic Data
Source: Front Pharmacol. 2022 May 23;13:870660. doi: 10.3389/fphar.2022.870660 (PMC9169228; doi:10.3389/fphar.2022.870660)
Supplement: Supplementary file 1 [file Table2.XLSX]

## Sheet: up-regulated DEGs
Ensembl ID	Symbol	description
ENSG00000011426	ANLN	anillin actin binding protein [Source:HGNC Symbol;Acc:HGNC:14082]
ENSG00000024526	DEPDC1	DEP domain containing 1 [Source:HGNC Symbol;Acc:HGNC:22949]
ENSG00000035499	DEPDC1B	DEP domain containing 1B [Source:HGNC Symbol;Acc:HGNC:24902]
ENSG00000049249	TNFRSF9	TNF receptor superfamily member 9 [Source:HGNC Symbol;Acc:HGNC:11924]
ENSG00000051180	RAD51	RAD51 recombinase [Source:HGNC Symbol;Acc:HGNC:9817]
ENSG00000051341	POLQ	DNA polymerase theta [Source:HGNC Symbol;Acc:HGNC:9186]
ENSG00000065328	MCM10	minichromosome maintenance 10 replication initiation factor [Source:HGNC Symbol;Acc:HGNC:18043]
ENSG00000066279	ASPM	assembly factor for spindle microtubules [Source:HGNC Symbol;Acc:HGNC:19048]
ENSG00000068489	PRR11	proline rich 11 [Source:HGNC Symbol;Acc:HGNC:25619]
ENSG00000071539	TRIP13	thyroid hormone receptor interactor 13 [Source:HGNC Symbol;Acc:HGNC:12307]
ENSG00000072571	HMMR	hyaluronan mediated motility receptor [Source:HGNC Symbol;Acc:HGNC:5012]
ENSG00000073111	MCM2	minichromosome maintenance complex component 2 [Source:HGNC Symbol;Acc:HGNC:6944]
ENSG00000075218	GTSE1	G2 and S-phase expressed 1 [Source:HGNC Symbol;Acc:HGNC:13698]
ENSG00000077152	UBE2T	ubiquitin conjugating enzyme E2 T [Source:HGNC Symbol;Acc:HGNC:25009]
ENSG00000079462	PAFAH1B3	platelet activating factor acetylhydrolase 1b catalytic subunit 3 [Source:HGNC Symbol;Acc:HGNC:8576]
ENSG00000080986	NDC80	NDC80 kinetochore complex component [Source:HGNC Symbol;Acc:HGNC:16909]
ENSG00000088325	TPX2	TPX2 microtubule nucleation factor [Source:HGNC Symbol;Acc:HGNC:1249]
ENSG00000089127	OAS1	2'-5'-oligoadenylate synthetase 1 [Source:HGNC Symbol;Acc:HGNC:8086]
ENSG00000089685	BIRC5	baculoviral IAP repeat containing 5 [Source:HGNC Symbol;Acc:HGNC:593]
ENSG00000090889	KIF4A	kinesin family member 4A [Source:HGNC Symbol;Acc:HGNC:13339]
ENSG00000090932	DLL3	delta like canonical Notch ligand 3 [Source:HGNC Symbol;Acc:HGNC:2909]
ENSG00000091651	ORC6	origin recognition complex subunit 6 [Source:HGNC Symbol;Acc:HGNC:17151]
ENSG00000092853	CLSPN	claspin [Source:HGNC Symbol;Acc:HGNC:19715]
ENSG00000093009	CDC45	cell division cycle 45 [Source:HGNC Symbol;Acc:HGNC:1739]
ENSG00000094804	CDC6	cell division cycle 6 [Source:HGNC Symbol;Acc:HGNC:1744]
ENSG00000095970	TREM2	triggering receptor expressed on myeloid cells 2 [Source:HGNC Symbol;Acc:HGNC:17761]
ENSG00000099953	MMP11	matrix metallopeptidase 11 [Source:HGNC Symbol;Acc:HGNC:7157]
ENSG00000100162	CENPM	centromere protein M [Source:HGNC Symbol;Acc:HGNC:18352]
ENSG00000100526	CDKN3	cyclin dependent kinase inhibitor 3 [Source:HGNC Symbol;Acc:HGNC:1791]
ENSG00000100985	MMP9	matrix metallopeptidase 9 [Source:HGNC Symbol;Acc:HGNC:7176]
ENSG00000101003	GINS1	GINS complex subunit 1 [Source:HGNC Symbol;Acc:HGNC:28980]
ENSG00000101057	MYBL2	MYB proto-oncogene like 2 [Source:HGNC Symbol;Acc:HGNC:7548]
ENSG00000101412	E2F1	E2F transcription factor 1 [Source:HGNC Symbol;Acc:HGNC:3113]
ENSG00000102384	CENPI	centromere protein I [Source:HGNC Symbol;Acc:HGNC:3968]
ENSG00000104147	OIP5	Opa interacting protein 5 [Source:HGNC Symbol;Acc:HGNC:20300]
ENSG00000104738	MCM4	minichromosome maintenance complex component 4 [Source:HGNC Symbol;Acc:HGNC:6947]
ENSG00000104889	RNASEH2A	ribonuclease H2 subunit A [Source:HGNC Symbol;Acc:HGNC:18518]
ENSG00000104951	IL4I1	interleukin 4 induced 1 [Source:HGNC Symbol;Acc:HGNC:19094]
ENSG00000105011	ASF1B	anti-silencing function 1B histone chaperone [Source:HGNC Symbol;Acc:HGNC:20996]
ENSG00000105976	MET	MET proto-oncogene, receptor tyrosine kinase [Source:HGNC Symbol;Acc:HGNC:7029]
ENSG00000106268	NUDT1	nudix hydrolase 1 [Source:HGNC Symbol;Acc:HGNC:8048]
ENSG00000108679	LGALS3BP	galectin 3 binding protein [Source:HGNC Symbol;Acc:HGNC:6564]
ENSG00000109674	NEIL3	nei like DNA glycosylase 3 [Source:HGNC Symbol;Acc:HGNC:24573]
ENSG00000109805	NCAPG	non-SMC condensin I complex subunit G [Source:HGNC Symbol;Acc:HGNC:24304]
ENSG00000110092	CCND1	cyclin D1 [Source:HGNC Symbol;Acc:HGNC:1582]
ENSG00000110492	MDK	midkine [Source:HGNC Symbol;Acc:HGNC:6972]
ENSG00000111206	FOXM1	forkhead box M1 [Source:HGNC Symbol;Acc:HGNC:3818]
ENSG00000111247	RAD51AP1	RAD51 associated protein 1 [Source:HGNC Symbol;Acc:HGNC:16956]
ENSG00000112742	TTK	TTK protein kinase [Source:HGNC Symbol;Acc:HGNC:12401]
ENSG00000112984	KIF20A	kinesin family member 20A [Source:HGNC Symbol;Acc:HGNC:9787]
ENSG00000113368	LMNB1	lamin B1 [Source:HGNC Symbol;Acc:HGNC:6637]
ENSG00000114346	ECT2	epithelial cell transforming 2 [Source:HGNC Symbol;Acc:HGNC:3155]
ENSG00000115163	CENPA	centromere protein A [Source:HGNC Symbol;Acc:HGNC:1851]
ENSG00000115507	OTX1	orthodenticle homeobox 1 [Source:HGNC Symbol;Acc:HGNC:8521]
ENSG00000117122	MFAP2	microfibril associated protein 2 [Source:HGNC Symbol;Acc:HGNC:7033]
ENSG00000117399	CDC20	cell division cycle 20 [Source:HGNC Symbol;Acc:HGNC:1723]
ENSG00000117650	NEK2	NIMA related kinase 2 [Source:HGNC Symbol;Acc:HGNC:7745]
ENSG00000117724	CENPF	centromere protein F [Source:HGNC Symbol;Acc:HGNC:1857]
ENSG00000118193	KIF14	kinesin family member 14 [Source:HGNC Symbol;Acc:HGNC:19181]
ENSG00000121152	NCAPH	non-SMC condensin I complex subunit H [Source:HGNC Symbol;Acc:HGNC:1112]
ENSG00000121211	MND1	meiotic nuclear divisions 1 [Source:HGNC Symbol;Acc:HGNC:24839]
ENSG00000121621	KIF18A	kinesin family member 18A [Source:HGNC Symbol;Acc:HGNC:29441]
ENSG00000121743	GJA3	gap junction protein alpha 3 [Source:HGNC Symbol;Acc:HGNC:4277]
ENSG00000122952	ZWINT	ZW10 interacting kinetochore protein [Source:HGNC Symbol;Acc:HGNC:13195]
ENSG00000123219	CENPK	centromere protein K [Source:HGNC Symbol;Acc:HGNC:29479]
ENSG00000123485	HJURP	Holliday junction recognition protein [Source:HGNC Symbol;Acc:HGNC:25444]
ENSG00000123975	CKS2	CDC28 protein kinase regulatory subunit 2 [Source:HGNC Symbol;Acc:HGNC:2000]
ENSG00000124766	SOX4	SRY-box transcription factor 4 [Source:HGNC Symbol;Acc:HGNC:11200]
ENSG00000125726	CD70	CD70 molecule [Source:HGNC Symbol;Acc:HGNC:11937]
ENSG00000126778	SIX1	SIX homeobox 1 [Source:HGNC Symbol;Acc:HGNC:10887]
ENSG00000126787	DLGAP5	DLG associated protein 5 [Source:HGNC Symbol;Acc:HGNC:16864]
ENSG00000127564	PKMYT1	protein kinase, membrane associated tyrosine/threonine 1 [Source:HGNC Symbol;Acc:HGNC:29650]
ENSG00000129173	E2F8	E2F transcription factor 8 [Source:HGNC Symbol;Acc:HGNC:24727]
ENSG00000129195	PIMREG	PICALM interacting mitotic regulator [Source:HGNC Symbol;Acc:HGNC:25483]
ENSG00000129810	SGO1	shugoshin 1 [Source:HGNC Symbol;Acc:HGNC:25088]
ENSG00000131153	GINS2	GINS complex subunit 2 [Source:HGNC Symbol;Acc:HGNC:24575]
ENSG00000131747	TOP2A	DNA topoisomerase II alpha [Source:HGNC Symbol;Acc:HGNC:11989]
ENSG00000131944	FAAP24	FA core complex associated protein 24 [Source:HGNC Symbol;Acc:HGNC:28467]
ENSG00000132646	PCNA	proliferating cell nuclear antigen [Source:HGNC Symbol;Acc:HGNC:8729]
ENSG00000134057	CCNB1	cyclin B1 [Source:HGNC Symbol;Acc:HGNC:1579]
ENSG00000134690	CDCA8	cell division cycle associated 8 [Source:HGNC Symbol;Acc:HGNC:14629]
ENSG00000135119	RNFT2	ring finger protein, transmembrane 2 [Source:HGNC Symbol;Acc:HGNC:25905]
ENSG00000135451	TROAP	trophinin associated protein [Source:HGNC Symbol;Acc:HGNC:12327]
ENSG00000136231	IGF2BP3	insulin like growth factor 2 mRNA binding protein 3 [Source:HGNC Symbol;Acc:HGNC:28868]
ENSG00000136492	BRIP1	BRCA1 interacting protein C-terminal helicase 1 [Source:HGNC Symbol;Acc:HGNC:20473]
ENSG00000137804	NUSAP1	nucleolar and spindle associated protein 1 [Source:HGNC Symbol;Acc:HGNC:18538]
ENSG00000138160	KIF11	kinesin family member 11 [Source:HGNC Symbol;Acc:HGNC:6388]
ENSG00000138180	CEP55	centrosomal protein 55 [Source:HGNC Symbol;Acc:HGNC:1161]
ENSG00000138755	CXCL9	C-X-C motif chemokine ligand 9 [Source:HGNC Symbol;Acc:HGNC:7098]
ENSG00000138778	CENPE	centromere protein E [Source:HGNC Symbol;Acc:HGNC:1856]
ENSG00000139734	DIAPH3	diaphanous related formin 3 [Source:HGNC Symbol;Acc:HGNC:15480]
ENSG00000140525	FANCI	FA complementation group I [Source:HGNC Symbol;Acc:HGNC:25568]
ENSG00000140534	TICRR	TOPBP1 interacting checkpoint and replication regulator [Source:HGNC Symbol;Acc:HGNC:28704]
ENSG00000142731	PLK4	polo like kinase 4 [Source:HGNC Symbol;Acc:HGNC:11397]
ENSG00000142945	KIF2C	kinesin family member 2C [Source:HGNC Symbol;Acc:HGNC:6393]
ENSG00000143228	NUF2	NUF2 component of NDC80 kinetochore complex [Source:HGNC Symbol;Acc:HGNC:14621]
ENSG00000143476	DTL	denticleless E3 ubiquitin protein ligase homolog [Source:HGNC Symbol;Acc:HGNC:30288]
ENSG00000144354	CDCA7	cell division cycle associated 7 [Source:HGNC Symbol;Acc:HGNC:14628]
ENSG00000145386	CCNA2	cyclin A2 [Source:HGNC Symbol;Acc:HGNC:1578]
ENSG00000146670	CDCA5	cell division cycle associated 5 [Source:HGNC Symbol;Acc:HGNC:14626]
ENSG00000147536	GINS4	GINS complex subunit 4 [Source:HGNC Symbol;Acc:HGNC:28226]
ENSG00000147889	CDKN2A	cyclin dependent kinase inhibitor 2A [Source:HGNC Symbol;Acc:HGNC:1787]
ENSG00000148773	MKI67	marker of proliferation Ki-67 [Source:HGNC Symbol;Acc:HGNC:7107]
ENSG00000149948	HMGA2	high mobility group AT-hook 2 [Source:HGNC Symbol;Acc:HGNC:5009]
ENSG00000151725	CENPU	centromere protein U [Source:HGNC Symbol;Acc:HGNC:21348]
ENSG00000152253	SPC25	SPC25 component of NDC80 kinetochore complex [Source:HGNC Symbol;Acc:HGNC:24031]
ENSG00000153044	CENPH	centromere protein H [Source:HGNC Symbol;Acc:HGNC:17268]
ENSG00000154839	SKA1	spindle and kinetochore associated complex subunit 1 [Source:HGNC Symbol;Acc:HGNC:28109]
ENSG00000154920	EME1	essential meiotic structure-specific endonuclease 1 [Source:HGNC Symbol;Acc:HGNC:24965]
ENSG00000156970	BUB1B	BUB1 mitotic checkpoint serine/threonine kinase B [Source:HGNC Symbol;Acc:HGNC:1149]
ENSG00000157456	CCNB2	cyclin B2 [Source:HGNC Symbol;Acc:HGNC:1580]
ENSG00000158402	CDC25C	cell division cycle 25C [Source:HGNC Symbol;Acc:HGNC:1727]
ENSG00000160161	CILP2	cartilage intermediate layer protein 2 [Source:HGNC Symbol;Acc:HGNC:24213]
ENSG00000161888	SPC24	SPC24 component of NDC80 kinetochore complex [Source:HGNC Symbol;Acc:HGNC:26913]
ENSG00000162062	TEDC2	tubulin epsilon and delta complex 2 [Source:HGNC Symbol;Acc:HGNC:25849]
ENSG00000163808	KIF15	kinesin family member 15 [Source:HGNC Symbol;Acc:HGNC:17273]
ENSG00000164045	CDC25A	cell division cycle 25A [Source:HGNC Symbol;Acc:HGNC:1725]
ENSG00000164109	MAD2L1	mitotic arrest deficient 2 like 1 [Source:HGNC Symbol;Acc:HGNC:6763]
ENSG00000164611	PTTG1	PTTG1 regulator of sister chromatid separation, securin [Source:HGNC Symbol;Acc:HGNC:9690]
ENSG00000164932	CTHRC1	collagen triple helix repeat containing 1 [Source:HGNC Symbol;Acc:HGNC:18831]
ENSG00000165304	MELK	maternal embryonic leucine zipper kinase [Source:HGNC Symbol;Acc:HGNC:16870]
ENSG00000165480	SKA3	spindle and kinetochore associated complex subunit 3 [Source:HGNC Symbol;Acc:HGNC:20262]
ENSG00000165891	E2F7	E2F transcription factor 7 [Source:HGNC Symbol;Acc:HGNC:23820]
ENSG00000166803	PCLAF	PCNA clamp associated factor [Source:HGNC Symbol;Acc:HGNC:28961]
ENSG00000167513	CDT1	chromatin licensing and DNA replication factor 1 [Source:HGNC Symbol;Acc:HGNC:24576]
ENSG00000167771	RCOR2	REST corepressor 2 [Source:HGNC Symbol;Acc:HGNC:27455]
ENSG00000167900	TK1	thymidine kinase 1 [Source:HGNC Symbol;Acc:HGNC:11830]
ENSG00000168078	PBK	PDZ binding kinase [Source:HGNC Symbol;Acc:HGNC:18282]
ENSG00000168496	FEN1	flap structure-specific endonuclease 1 [Source:HGNC Symbol;Acc:HGNC:3650]
ENSG00000169245	CXCL10	C-X-C motif chemokine ligand 10 [Source:HGNC Symbol;Acc:HGNC:10637]
ENSG00000169248	CXCL11	C-X-C motif chemokine ligand 11 [Source:HGNC Symbol;Acc:HGNC:10638]
ENSG00000169258	GPRIN1	G protein regulated inducer of neurite outgrowth 1 [Source:HGNC Symbol;Acc:HGNC:24835]
ENSG00000169607	CKAP2L	cytoskeleton associated protein 2 like [Source:HGNC Symbol;Acc:HGNC:26877]
ENSG00000169627	BOLA2B	bolA family member 2B [Source:HGNC Symbol;Acc:HGNC:32479]
ENSG00000169679	BUB1	BUB1 mitotic checkpoint serine/threonine kinase [Source:HGNC Symbol;Acc:HGNC:1148]
ENSG00000169684	CHRNA5	cholinergic receptor nicotinic alpha 5 subunit [Source:HGNC Symbol;Acc:HGNC:1959]
ENSG00000170312	CDK1	cyclin dependent kinase 1 [Source:HGNC Symbol;Acc:HGNC:1722]
ENSG00000171241	SHCBP1	SHC binding and spindle associated 1 [Source:HGNC Symbol;Acc:HGNC:29547]
ENSG00000171320	ESCO2	establishment of sister chromatid cohesion N-acetyltransferase 2 [Source:HGNC Symbol;Acc:HGNC:27230]
ENSG00000171848	RRM2	ribonucleotide reductase regulatory subunit M2 [Source:HGNC Symbol;Acc:HGNC:10452]
ENSG00000173894	CBX2	chromobox 2 [Source:HGNC Symbol;Acc:HGNC:1552]
ENSG00000174371	EXO1	exonuclease 1 [Source:HGNC Symbol;Acc:HGNC:3511]
ENSG00000174938	SEZ6L2	seizure related 6 homolog like 2 [Source:HGNC Symbol;Acc:HGNC:30844]
ENSG00000175063	UBE2C	ubiquitin conjugating enzyme E2 C [Source:HGNC Symbol;Acc:HGNC:15937]
ENSG00000175643	RMI2	RecQ mediated genome instability 2 [Source:HGNC Symbol;Acc:HGNC:28349]
ENSG00000175832	ETV4	ETS variant transcription factor 4 [Source:HGNC Symbol;Acc:HGNC:3493]
ENSG00000176887	SOX11	SRY-box transcription factor 11 [Source:HGNC Symbol;Acc:HGNC:11191]
ENSG00000176890	TYMS	thymidylate synthetase [Source:HGNC Symbol;Acc:HGNC:12441]
ENSG00000177602	HASPIN	histone H3 associated protein kinase [Source:HGNC Symbol;Acc:HGNC:19682]
ENSG00000178999	AURKB	aurora kinase B [Source:HGNC Symbol;Acc:HGNC:11390]
ENSG00000180730	SHISA2	shisa family member 2 [Source:HGNC Symbol;Acc:HGNC:20366]
ENSG00000183010	PYCR1	pyrroline-5-carboxylate reductase 1 [Source:HGNC Symbol;Acc:HGNC:9721]
ENSG00000183856	IQGAP3	IQ motif containing GTPase activating protein 3 [Source:HGNC Symbol;Acc:HGNC:20669]
ENSG00000184661	CDCA2	cell division cycle associated 2 [Source:HGNC Symbol;Acc:HGNC:14623]
ENSG00000185130	H2BC13	H2B clustered histone 13 [Source:HGNC Symbol;Acc:HGNC:4748]
ENSG00000186185	KIF18B	kinesin family member 18B [Source:HGNC Symbol;Acc:HGNC:27102]
ENSG00000186193	SAPCD2	suppressor APC domain containing 2 [Source:HGNC Symbol;Acc:HGNC:28055]
ENSG00000186871	ERCC6L	ERCC excision repair 6 like, spindle assembly checkpoint helicase [Source:HGNC Symbol;Acc:HGNC:20794]
ENSG00000187608	ISG15	ISG15 ubiquitin like modifier [Source:HGNC Symbol;Acc:HGNC:4053]
ENSG00000189057	FAM111B	FAM111 trypsin like peptidase B [Source:HGNC Symbol;Acc:HGNC:24200]
ENSG00000196584	XRCC2	X-ray repair cross complementing 2 [Source:HGNC Symbol;Acc:HGNC:12829]
ENSG00000196747	H2AC13	H2A clustered histone 13 [Source:HGNC Symbol;Acc:HGNC:4725]
ENSG00000196787	H2AC11	H2A clustered histone 11 [Source:HGNC Symbol;Acc:HGNC:4737]
ENSG00000197238	H4C11	H4 clustered histone 11 [Source:HGNC Symbol;Acc:HGNC:4785]
ENSG00000197299	BLM	BLM RecQ like helicase [Source:HGNC Symbol;Acc:HGNC:1058]
ENSG00000197472	ZNF695	zinc finger protein 695 [Source:HGNC Symbol;Acc:HGNC:30954]
ENSG00000197903	H2BC12	H2B clustered histone 12 [Source:HGNC Symbol;Acc:HGNC:13954]
ENSG00000198554	WDHD1	WD repeat and HMG-box DNA binding protein 1 [Source:HGNC Symbol;Acc:HGNC:23170]
ENSG00000198618	PPIAP22	peptidylprolyl isomerase A pseudogene 22 [Source:HGNC Symbol;Acc:HGNC:17236]
ENSG00000198826	ARHGAP11A	Rho GTPase activating protein 11A [Source:HGNC Symbol;Acc:HGNC:15783]
ENSG00000198901	PRC1	protein regulator of cytokinesis 1 [Source:HGNC Symbol;Acc:HGNC:9341]
ENSG00000205940	HSP90AB2P	heat shock protein 90 alpha family class B member 2, pseudogene [Source:HGNC Symbol;Acc:HGNC:32537]
ENSG00000206195	DUXAP8	double homeobox A pseudogene 8 [Source:HGNC Symbol;Acc:HGNC:32187]
ENSG00000206341	HLA-H	major histocompatibility complex, class I, H (pseudogene) [Source:HGNC Symbol;Acc:HGNC:4965]
ENSG00000211896	IGHG1	immunoglobulin heavy constant gamma 1 (G1m marker) [Source:HGNC Symbol;Acc:HGNC:5525]
ENSG00000212232	SNORD17	small nucleolar RNA, C/D box 17 [Source:HGNC Symbol;Acc:HGNC:32713]
ENSG00000213468	FIRRE	firre intergenic repeating RNA element [Source:HGNC Symbol;Acc:HGNC:49627]
ENSG00000213886	UBD	ubiquitin D [Source:HGNC Symbol;Acc:HGNC:18795]
ENSG00000214391	TUBAP2	tubulin alpha pseudogene 2 [Source:HGNC Symbol;Acc:HGNC:14531]
ENSG00000215784	FAM72D	family with sequence similarity 72 member D [Source:HGNC Symbol;Acc:HGNC:33593]
ENSG00000215866	LINC01356	long intergenic non-protein coding RNA 1356 [Source:HGNC Symbol;Acc:HGNC:50587]
ENSG00000217325	PRELID1P1	PRELID1 pseudogene 1 [Source:HGNC Symbol;Acc:HGNC:43886]
ENSG00000223875	NBEAP3	neurobeachin pseudogene 3 [Source:HGNC Symbol;Acc:HGNC:40004]
ENSG00000224126	UBE2SP2	ubiquitin conjugating enzyme E2 S pseudogene 2 [Source:HGNC Symbol;Acc:HGNC:32196]
ENSG00000224167	LINC01357	long intergenic non-protein coding RNA 1357 [Source:HGNC Symbol;Acc:HGNC:50588]
ENSG00000224557	HLA-DPB2	major histocompatibility complex, class II, DP beta 2 (pseudogene) [Source:HGNC Symbol;Acc:HGNC:4941]
ENSG00000225573	RPL35P5	ribosomal protein L35 pseudogene 5 [Source:HGNC Symbol;Acc:HGNC:36955]
ENSG00000227097	RPS28P7	ribosomal protein S28 pseudogene 7 [Source:HGNC Symbol;Acc:HGNC:35787]
ENSG00000228594	FNDC10	fibronectin type III domain containing 10 [Source:HGNC Symbol;Acc:HGNC:42951]
ENSG00000228797	FAM207BP	family with sequence similarity 207 member B, pseudogene [Source:HGNC Symbol;Acc:HGNC:39715]
ENSG00000230076	RPL10P6	ribosomal protein L10 pseudogene 6 [Source:HGNC Symbol;Acc:HGNC:52343]
ENSG00000230409	TCEA1P2	transcription elongation factor A1 pseudogene 2 [Source:HGNC Symbol;Acc:HGNC:29891]
ENSG00000232187	FTH1P7	ferritin heavy chain 1 pseudogene 7 [Source:HGNC Symbol;Acc:HGNC:3994]
ENSG00000233966	UBE2SP1	ubiquitin conjugating enzyme E2 S pseudogene 1 [Source:HGNC Symbol;Acc:HGNC:30864]
ENSG00000234289	H2BS1	H2B.S histone 1 [Source:HGNC Symbol;Acc:HGNC:4762]
ENSG00000234380	LINC01426	long intergenic non-protein coding RNA 1426 [Source:HGNC Symbol;Acc:HGNC:50734]
ENSG00000234743	EIF5AP4	eukaryotic translation initiation factor 5A pseudogene 4 [Source:HGNC Symbol;Acc:HGNC:31442]
ENSG00000234906	APOC2	apolipoprotein C2 [Source:HGNC Symbol;Acc:HGNC:609]
ENSG00000236058	RPL17P36	ribosomal protein L17 pseudogene 36 [Source:HGNC Symbol;Acc:HGNC:36051]
ENSG00000236090	LDHAP3	lactate dehydrogenase A pseudogene 3 [Source:HGNC Symbol;Acc:HGNC:6538]
ENSG00000237649	KIFC1	kinesin family member C1 [Source:HGNC Symbol;Acc:HGNC:6389]
ENSG00000241431	RPL37P6	ribosomal protein L37 pseudogene 6 [Source:HGNC Symbol;Acc:HGNC:31080]
ENSG00000244306	DUXAP10	double homeobox A pseudogene 10 [Source:NCBI gene (formerly Entrezgene);Acc:503639]
ENSG00000251495	PPIAP11	peptidylprolyl isomerase A pseudogene 11 [Source:HGNC Symbol;Acc:HGNC:9263]
ENSG00000253755	IGHGP	immunoglobulin heavy constant gamma P (non-functional) [Source:HGNC Symbol;Acc:HGNC:5529]
ENSG00000254726	MEX3A	mex-3 RNA binding family member A [Source:HGNC Symbol;Acc:HGNC:33482]
ENSG00000258947	TUBB3	tubulin beta 3 class III [Source:HGNC Symbol;Acc:HGNC:20772]
ENSG00000263513	FAM72C	family with sequence similarity 72 member C [Source:HGNC Symbol;Acc:HGNC:30602]
ENSG00000267374	MIR924HG	MIR924 host gene [Source:HGNC Symbol;Acc:HGNC:44332]
ENSG00000272711	HK2-DT	HK2 divergent transcript [Source:HGNC Symbol;Acc:HGNC:55204]
ENSG00000275385	CCL18	C-C motif chemokine ligand 18 [Source:HGNC Symbol;Acc:HGNC:10616]
ENSG00000276043	UHRF1	ubiquitin like with PHD and ring finger domains 1 [Source:HGNC Symbol;Acc:HGNC:12556]
ENSG00000278023	RDM1	RAD52 motif containing 1 [Source:HGNC Symbol;Acc:HGNC:19950]
ENSG00000278677	H2AC17	H2A clustered histone 17 [Source:HGNC Symbol;Acc:HGNC:4735]

## Sheet: down-regulated DEGs
Ensembl ID	Symbol	description
ENSG00000004776	HSPB6	heat shock protein family B (small) member 6 [Source:HGNC Symbol;Acc:HGNC:26511]
ENSG00000004799	PDK4	pyruvate dehydrogenase kinase 4 [Source:HGNC Symbol;Acc:HGNC:8812]
ENSG00000009724	MASP2	mannan binding lectin serine peptidase 2 [Source:HGNC Symbol;Acc:HGNC:6902]
ENSG00000034971	MYOC	myocilin [Source:HGNC Symbol;Acc:HGNC:7610]
ENSG00000042062	RIPOR3	RIPOR family member 3 [Source:HGNC Symbol;Acc:HGNC:16168]
ENSG00000063127	SLC6A16	solute carrier family 6 member 16 [Source:HGNC Symbol;Acc:HGNC:13622]
ENSG00000064205	CCN5	cellular communication network factor 5 [Source:HGNC Symbol;Acc:HGNC:12770]
ENSG00000068831	RASGRP2	RAS guanyl releasing protein 2 [Source:HGNC Symbol;Acc:HGNC:9879]
ENSG00000075826	SEC31B	SEC31 homolog B, COPII coat complex component [Source:HGNC Symbol;Acc:HGNC:23197]
ENSG00000076555	ACACB	acetyl-CoA carboxylase beta [Source:HGNC Symbol;Acc:HGNC:85]
ENSG00000090539	CHRD	chordin [Source:HGNC Symbol;Acc:HGNC:1949]
ENSG00000091704	CPA1	carboxypeptidase A1 [Source:HGNC Symbol;Acc:HGNC:2296]
ENSG00000092529	CAPN3	calpain 3 [Source:HGNC Symbol;Acc:HGNC:1480]
ENSG00000104879	CKM	creatine kinase, M-type [Source:HGNC Symbol;Acc:HGNC:1994]
ENSG00000108381	ASPA	aspartoacylase [Source:HGNC Symbol;Acc:HGNC:756]
ENSG00000108823	SGCA	sarcoglycan alpha [Source:HGNC Symbol;Acc:HGNC:10805]
ENSG00000111664	GNB3	G protein subunit beta 3 [Source:HGNC Symbol;Acc:HGNC:4400]
ENSG00000111886	GABRR2	gamma-aminobutyric acid type A receptor subunit rho2 [Source:HGNC Symbol;Acc:HGNC:4091]
ENSG00000112936	C7	complement C7 [Source:HGNC Symbol;Acc:HGNC:1346]
ENSG00000113916	BCL6	BCL6 transcription repressor [Source:HGNC Symbol;Acc:HGNC:1001]
ENSG00000115602	IL1RL1	interleukin 1 receptor like 1 [Source:HGNC Symbol;Acc:HGNC:5998]
ENSG00000118526	TCF21	transcription factor 21 [Source:HGNC Symbol;Acc:HGNC:11632]
ENSG00000121310	ECHDC2	enoyl-CoA hydratase domain containing 2 [Source:HGNC Symbol;Acc:HGNC:23408]
ENSG00000124440	HIF3A	hypoxia inducible factor 3 subunit alpha [Source:HGNC Symbol;Acc:HGNC:15825]
ENSG00000128262	POM121L9P	POM121 transmembrane nucleoporin like 9, pseudogene [Source:HGNC Symbol;Acc:HGNC:30080]
ENSG00000128482	RNF112	ring finger protein 112 [Source:HGNC Symbol;Acc:HGNC:12968]
ENSG00000129467	ADCY4	adenylate cyclase 4 [Source:HGNC Symbol;Acc:HGNC:235]
ENSG00000130173	ANGPTL8	angiopoietin like 8 [Source:HGNC Symbol;Acc:HGNC:24933]
ENSG00000131018	SYNE1	spectrin repeat containing nuclear envelope protein 1 [Source:HGNC Symbol;Acc:HGNC:17089]
ENSG00000132424	PNISR	PNN interacting serine and arginine rich protein [Source:HGNC Symbol;Acc:HGNC:21222]
ENSG00000132840	BHMT2	betaine--homocysteine S-methyltransferase 2 [Source:HGNC Symbol;Acc:HGNC:1048]
ENSG00000134201	GSTM5	glutathione S-transferase mu 5 [Source:HGNC Symbol;Acc:HGNC:4637]
ENSG00000134571	MYBPC3	myosin binding protein C3 [Source:HGNC Symbol;Acc:HGNC:7551]
ENSG00000136546	SCN7A	sodium voltage-gated channel alpha subunit 7 [Source:HGNC Symbol;Acc:HGNC:10594]
ENSG00000138356	AOX1	aldehyde oxidase 1 [Source:HGNC Symbol;Acc:HGNC:553]
ENSG00000139631	CSAD	cysteine sulfinic acid decarboxylase [Source:HGNC Symbol;Acc:HGNC:18966]
ENSG00000140398	NEIL1	nei like DNA glycosylase 1 [Source:HGNC Symbol;Acc:HGNC:18448]
ENSG00000140488	CELF6	CUGBP Elav-like family member 6 [Source:HGNC Symbol;Acc:HGNC:14059]
ENSG00000141338	ABCA8	ATP binding cassette subfamily A member 8 [Source:HGNC Symbol;Acc:HGNC:38]
ENSG00000143196	DPT	dermatopontin [Source:HGNC Symbol;Acc:HGNC:3011]
ENSG00000143520	FLG2	filaggrin family member 2 [Source:HGNC Symbol;Acc:HGNC:33276]
ENSG00000143632	ACTA1	actin alpha 1, skeletal muscle [Source:HGNC Symbol;Acc:HGNC:129]
ENSG00000144230	GPR17	G protein-coupled receptor 17 [Source:HGNC Symbol;Acc:HGNC:4471]
ENSG00000145075	CCDC39	coiled-coil domain containing 39 [Source:HGNC Symbol;Acc:HGNC:25244]
ENSG00000146469	VIP	vasoactive intestinal peptide [Source:HGNC Symbol;Acc:HGNC:12693]
ENSG00000147174	GCNA	germ cell nuclear acidic peptidase [Source:HGNC Symbol;Acc:HGNC:15805]
ENSG00000147576	ADHFE1	alcohol dehydrogenase iron containing 1 [Source:HGNC Symbol;Acc:HGNC:16354]
ENSG00000148795	CYP17A1	cytochrome P450 family 17 subfamily A member 1 [Source:HGNC Symbol;Acc:HGNC:2593]
ENSG00000149451	ADAM33	ADAM metallopeptidase domain 33 [Source:HGNC Symbol;Acc:HGNC:15478]
ENSG00000152463	OLAH	oleoyl-ACP hydrolase [Source:HGNC Symbol;Acc:HGNC:25625]
ENSG00000153002	CPB1	carboxypeptidase B1 [Source:HGNC Symbol;Acc:HGNC:2299]
ENSG00000153291	SLC25A27	solute carrier family 25 member 27 [Source:HGNC Symbol;Acc:HGNC:21065]
ENSG00000153902	LGI4	leucine rich repeat LGI family member 4 [Source:HGNC Symbol;Acc:HGNC:18712]
ENSG00000154258	ABCA9	ATP binding cassette subfamily A member 9 [Source:HGNC Symbol;Acc:HGNC:39]
ENSG00000154263	ABCA10	ATP binding cassette subfamily A member 10 [Source:HGNC Symbol;Acc:HGNC:30]
ENSG00000154485	MMP21	matrix metallopeptidase 21 [Source:HGNC Symbol;Acc:HGNC:14357]
ENSG00000156042	CFAP70	cilia and flagella associated protein 70 [Source:HGNC Symbol;Acc:HGNC:30726]
ENSG00000157306	ZFHX2-AS1	ZFHX2 antisense RNA 1 [Source:HGNC Symbol;Acc:HGNC:52658]
ENSG00000158104	HPD	4-hydroxyphenylpyruvate dioxygenase [Source:HGNC Symbol;Acc:HGNC:5147]
ENSG00000160801	PTH1R	parathyroid hormone 1 receptor [Source:HGNC Symbol;Acc:HGNC:9608]
ENSG00000161912	ADCY10P1	ADCY10 pseudogene 1 [Source:HGNC Symbol;Acc:HGNC:44143]
ENSG00000162438	CTRC	chymotrypsin C [Source:HGNC Symbol;Acc:HGNC:2523]
ENSG00000162461	SLC25A34	solute carrier family 25 member 34 [Source:HGNC Symbol;Acc:HGNC:27653]
ENSG00000163239	TDRD10	tudor domain containing 10 [Source:HGNC Symbol;Acc:HGNC:25316]
ENSG00000165197	VEGFD	vascular endothelial growth factor D [Source:HGNC Symbol;Acc:HGNC:3708]
ENSG00000165269	AQP7	aquaporin 7 [Source:HGNC Symbol;Acc:HGNC:640]
ENSG00000165795	NDRG2	NDRG family member 2 [Source:HGNC Symbol;Acc:HGNC:14460]
ENSG00000165837	ERICH6B	glutamate rich 6B [Source:HGNC Symbol;Acc:HGNC:26523]
ENSG00000166405	RIC3	RIC3 acetylcholine receptor chaperone [Source:HGNC Symbol;Acc:HGNC:30338]
ENSG00000166819	PLIN1	perilipin 1 [Source:HGNC Symbol;Acc:HGNC:9076]
ENSG00000166856	GPR182	G protein-coupled receptor 182 [Source:HGNC Symbol;Acc:HGNC:13708]
ENSG00000167549	CORO6	coronin 6 [Source:HGNC Symbol;Acc:HGNC:21356]
ENSG00000167615	LENG8	leukocyte receptor cluster member 8 [Source:HGNC Symbol;Acc:HGNC:15500]
ENSG00000167676	PLIN4	perilipin 4 [Source:HGNC Symbol;Acc:HGNC:29393]
ENSG00000168079	SCARA5	scavenger receptor class A member 5 [Source:HGNC Symbol;Acc:HGNC:28701]
ENSG00000168477	TNXB	tenascin XB [Source:HGNC Symbol;Acc:HGNC:11976]
ENSG00000168490	PHYHIP	phytanoyl-CoA 2-hydroxylase interacting protein [Source:HGNC Symbol;Acc:HGNC:16865]
ENSG00000168928	CTRB2	chymotrypsinogen B2 [Source:HGNC Symbol;Acc:HGNC:2522]
ENSG00000168970	JMJD7-PLA2G4B	JMJD7-PLA2G4B readthrough [Source:HGNC Symbol;Acc:HGNC:34449]
ENSG00000169031	COL4A3	collagen type IV alpha 3 chain [Source:HGNC Symbol;Acc:HGNC:2204]
ENSG00000170074	FAM153A	family with sequence similarity 153 member A [Source:HGNC Symbol;Acc:HGNC:29940]
ENSG00000170890	PLA2G1B	phospholipase A2 group IB [Source:HGNC Symbol;Acc:HGNC:9030]
ENSG00000172346	CSDC2	cold shock domain containing C2 [Source:HGNC Symbol;Acc:HGNC:30359]
ENSG00000172403	SYNPO2	synaptopodin 2 [Source:HGNC Symbol;Acc:HGNC:17732]
ENSG00000172824	CES4A	carboxylesterase 4A [Source:HGNC Symbol;Acc:HGNC:26741]
ENSG00000173209	AHSA2P	activator of HSP90 ATPase homolog 2, pseudogene [Source:HGNC Symbol;Acc:HGNC:20437]
ENSG00000173641	HSPB7	heat shock protein family B (small) member 7 [Source:HGNC Symbol;Acc:HGNC:5249]
ENSG00000175084	DES	desmin [Source:HGNC Symbol;Acc:HGNC:2770]
ENSG00000175206	NPPA	natriuretic peptide A [Source:HGNC Symbol;Acc:HGNC:7939]
ENSG00000177133	PRDM16-DT	PRDM16 divergent transcript [Source:HGNC Symbol;Acc:HGNC:48664]
ENSG00000178055	PRSS42P	serine protease 42, pseudogene [Source:HGNC Symbol;Acc:HGNC:30716]
ENSG00000178115	GOLGA8Q	golgin A8 family member Q [Source:HGNC Symbol;Acc:HGNC:44408]
ENSG00000179532	DNHD1	dynein heavy chain domain 1 [Source:HGNC Symbol;Acc:HGNC:26532]
ENSG00000180139	ACTA2-AS1	ACTA2 antisense RNA 1 [Source:HGNC Symbol;Acc:HGNC:45169]
ENSG00000182230	FAM153B	family with sequence similarity 153 member B [Source:HGNC Symbol;Acc:HGNC:27323]
ENSG00000184205	TSPYL2	TSPY like 2 [Source:HGNC Symbol;Acc:HGNC:24358]
ENSG00000184811	TRARG1	trafficking regulator of GLUT4 (SLC2A4) 1 [Source:HGNC Symbol;Acc:HGNC:29592]
ENSG00000184905	TCEAL2	transcription elongation factor A like 2 [Source:HGNC Symbol;Acc:HGNC:29818]
ENSG00000185271	KLHL33	kelch like family member 33 [Source:HGNC Symbol;Acc:HGNC:31952]
ENSG00000185946	RNPC3	RNA binding region (RNP1, RRM) containing 3 [Source:HGNC Symbol;Acc:HGNC:18666]
ENSG00000187066	TMEM262	transmembrane protein 262 [Source:HGNC Symbol;Acc:HGNC:49389]
ENSG00000187166	H1-7	H1.7 linker histone [Source:HGNC Symbol;Acc:HGNC:24893]
ENSG00000188388	GOLGA6L3	golgin A6 family like 3 [Source:HGNC Symbol;Acc:HGNC:37441]
ENSG00000188626	GOLGA8M	golgin A8 family member M [Source:HGNC Symbol;Acc:HGNC:44404]
ENSG00000189292	ALKAL2	ALK and LTK ligand 2 [Source:HGNC Symbol;Acc:HGNC:27683]
ENSG00000196123	KIAA0895L	KIAA0895 like [Source:HGNC Symbol;Acc:HGNC:34408]
ENSG00000196616	ADH1B	alcohol dehydrogenase 1B (class I), beta polypeptide [Source:HGNC Symbol;Acc:HGNC:250]
ENSG00000198064	NPIPB13	nuclear pore complex interacting protein family, member B13 [Source:HGNC Symbol;Acc:HGNC:41989]
ENSG00000198711	SSBP3-AS1	SSBP3 antisense RNA 1 [Source:HGNC Symbol;Acc:HGNC:32328]
ENSG00000203709	MIR29B2CHG	MIR29B2 and MIR29C host gene [Source:HGNC Symbol;Acc:HGNC:32018]
ENSG00000203801	LINC00222	long intergenic non-protein coding RNA 222 [Source:HGNC Symbol;Acc:HGNC:21560]
ENSG00000205038	PKHD1L1	PKHD1 like 1 [Source:HGNC Symbol;Acc:HGNC:20313]
ENSG00000206127	GOLGA8O	golgin A8 family member O [Source:HGNC Symbol;Acc:HGNC:44406]
ENSG00000214279	SCART1	scavenger receptor family member expressed on T cells 1 [Source:HGNC Symbol;Acc:HGNC:32411]
ENSG00000214456	PLIN5	perilipin 5 [Source:HGNC Symbol;Acc:HGNC:33196]
ENSG00000214548	MEG3	maternally expressed 3 [Source:HGNC Symbol;Acc:HGNC:14575]
ENSG00000215252	GOLGA8B	golgin A8 family member B [Source:HGNC Symbol;Acc:HGNC:31973]
ENSG00000222112	RN7SKP16	RN7SK pseudogene 16 [Source:HGNC Symbol;Acc:HGNC:45740]
ENSG00000223878	PPIAP53	peptidylprolyl isomerase A pseudogene 53 [Source:HGNC Symbol;Acc:HGNC:53677]
ENSG00000224660	SH3BP5-AS1	SH3BP5 antisense RNA 1 [Source:HGNC Symbol;Acc:HGNC:44501]
ENSG00000225828	FAM229A	family with sequence similarity 229 member A [Source:HGNC Symbol;Acc:HGNC:44652]
ENSG00000225880	LINC00115	long intergenic non-protein coding RNA 115 [Source:HGNC Symbol;Acc:HGNC:26211]
ENSG00000226167	AP4B1-AS1	AP4B1 antisense RNA 1 [Source:HGNC Symbol;Acc:HGNC:44114]
ENSG00000226891	LINC01359	long intergenic non-protein coding RNA 1359 [Source:HGNC Symbol;Acc:HGNC:50591]
ENSG00000227543	SPAG5-AS1	SPAG5 antisense RNA 1 [Source:HGNC Symbol;Acc:HGNC:41140]
ENSG00000227954	TARID	TCF21 antisense RNA inducing promoter demethylation [Source:HGNC Symbol;Acc:HGNC:50506]
ENSG00000227999	MTND5P1	MT-ND5 pseudogene 1 [Source:HGNC Symbol;Acc:HGNC:39644]
ENSG00000228315	GUSBP11	GUSB pseudogene 11 [Source:HGNC Symbol;Acc:HGNC:42325]
ENSG00000229183	PGA4	pepsinogen A4 [Source:HGNC Symbol;Acc:HGNC:8886]
ENSG00000229372	SZT2-AS1	SZT2 antisense RNA 1 [Source:HGNC Symbol;Acc:HGNC:41225]
ENSG00000229598	PRDX3P1	peroxiredoxin 3 pseudogene 1 [Source:HGNC Symbol;Acc:HGNC:39264]
ENSG00000229776	C4B-AS1	C4B antisense RNA 1 [Source:HGNC Symbol;Acc:HGNC:39752]
ENSG00000229859	PGA3	pepsinogen A3 [Source:HGNC Symbol;Acc:HGNC:8885]
ENSG00000230373	GOLGA6L5P	golgin A6 family like 5, pseudogene [Source:HGNC Symbol;Acc:HGNC:30472]
ENSG00000233627	C4A-AS1	C4A antisense RNA 1 [Source:HGNC Symbol;Acc:HGNC:39753]
ENSG00000235016	SEMA3F-AS1	SEMA3F antisense RNA 1 [Source:HGNC Symbol;Acc:HGNC:40518]
ENSG00000235033	DAAM2-AS1	DAAM2 antisense RNA 1 [Source:HGNC Symbol;Acc:HGNC:40830]
ENSG00000235703	LINC00894	long intergenic non-protein coding RNA 894 [Source:HGNC Symbol;Acc:HGNC:48579]
ENSG00000236017	ASMTL-AS1	ASMTL antisense RNA 1 [Source:HGNC Symbol;Acc:HGNC:25811]
ENSG00000236882	LINC01554	long intergenic non-protein coding RNA 1554 [Source:HGNC Symbol;Acc:HGNC:24687]
ENSG00000236991	EDRF1-AS1	EDRF1 antisense RNA 1 [Source:HGNC Symbol;Acc:HGNC:49501]
ENSG00000239653	PSMD6-AS2	PSMD6 antisense RNA 2 [Source:HGNC Symbol;Acc:HGNC:44125]
ENSG00000239884	RN7SL608P	RNA, 7SL, cytoplasmic 608, pseudogene [Source:HGNC Symbol;Acc:HGNC:46624]
ENSG00000240038	AMY2B	amylase alpha 2B [Source:HGNC Symbol;Acc:HGNC:478]
ENSG00000240053	LY6G5B	lymphocyte antigen 6 family member G5B [Source:HGNC Symbol;Acc:HGNC:13931]
ENSG00000241158	ADAMTS9-AS1	ADAMTS9 antisense RNA 1 [Source:HGNC Symbol;Acc:HGNC:40625]
ENSG00000241644	INMT	indolethylamine N-methyltransferase [Source:HGNC Symbol;Acc:HGNC:6069]
ENSG00000241769	LINC00893	long intergenic non-protein coding RNA 893 [Source:HGNC Symbol;Acc:HGNC:44265]
ENSG00000242600	MBL1P	mannose binding lectin 1, pseudogene [Source:HGNC Symbol;Acc:HGNC:6921]
ENSG00000243175	RPSAP36	ribosomal protein SA pseudogene 36 [Source:HGNC Symbol;Acc:HGNC:35727]
ENSG00000243708	PLA2G4B	phospholipase A2 group IVB [Source:HGNC Symbol;Acc:HGNC:9036]
ENSG00000243970	PPIEL	peptidylprolyl isomerase E like pseudogene [Source:HGNC Symbol;Acc:HGNC:33195]
ENSG00000244161	FLNB-AS1	FLNB antisense RNA 1 [Source:HGNC Symbol;Acc:HGNC:40239]
ENSG00000244257	PKD1P1	polycystin 1, transient receptor potential channel interacting pseudogene 1 [Source:HGNC Symbol;Acc:HGNC:30065]
ENSG00000244945	RUFY1-AS1	RUFY1 antisense RNA 1 [Source:HGNC Symbol;Acc:HGNC:40903]
ENSG00000245532	NEAT1	nuclear paraspeckle assembly transcript 1 [Source:HGNC Symbol;Acc:HGNC:30815]
ENSG00000246922	UBAP1L	ubiquitin associated protein 1 like [Source:HGNC Symbol;Acc:HGNC:40028]
ENSG00000248019	FAM13A-AS1	FAM13A antisense RNA 1 [Source:HGNC Symbol;Acc:HGNC:19370]
ENSG00000248334	WHAMMP2	WAS protein homolog associated with actin, golgi membranes and microtubules pseudogene 2 [Source:HGNC Symbol;Acc:HGNC:32360]
ENSG00000248592	STIMATE-MUSTN1	STIMATE-MUSTN1 readthrough [Source:HGNC Symbol;Acc:HGNC:38834]
ENSG00000248746	ACTN3	actinin alpha 3 [Source:HGNC Symbol;Acc:HGNC:165]
ENSG00000248873	SERBP1P6	SERPINE1 mRNA binding protein 1 pseudogene 6 [Source:HGNC Symbol;Acc:HGNC:44635]
ENSG00000249669	CARMN	cardiac mesoderm enhancer-associated non-coding RNA [Source:HGNC Symbol;Acc:HGNC:42872]
ENSG00000250067	YJEFN3	YjeF N-terminal domain containing 3 [Source:HGNC Symbol;Acc:HGNC:24785]
ENSG00000250490	LINC02145	long intergenic non-protein coding RNA 2145 [Source:HGNC Symbol;Acc:HGNC:53005]
ENSG00000254852	NPIPA2	nuclear pore complex interacting protein family member A2 [Source:HGNC Symbol;Acc:HGNC:41979]
ENSG00000254995	STX16-NPEPL1	STX16-NPEPL1 readthrough (NMD candidate) [Source:HGNC Symbol;Acc:HGNC:41993]
ENSG00000255986	MT1JP	metallothionein 1J, pseudogene [Source:HGNC Symbol;Acc:HGNC:7402]
ENSG00000256508	MRGPRF-AS1	MRGPRF antisense RNA 1 [Source:HGNC Symbol;Acc:HGNC:51140]
ENSG00000258498	DIO3OS	DIO3 opposite strand upstream RNA [Source:HGNC Symbol;Acc:HGNC:20348]
ENSG00000260105	AOC4P	amine oxidase copper containing 4, pseudogene [Source:HGNC Symbol;Acc:HGNC:48869]
ENSG00000261326	LINC01355	long intergenic non-protein coding RNA 1355 [Source:HGNC Symbol;Acc:HGNC:50584]
ENSG00000262061	RPH3AL-AS1	RPH3AL antisense RNA 1 [Source:HGNC Symbol;Acc:HGNC:55345]
ENSG00000266236	NARF-IT1	NARF intronic transcript 1 [Source:HGNC Symbol;Acc:HGNC:43651]
ENSG00000266733	TBC1D29P	TBC1 domain family member 29, pseudogene [Source:HGNC Symbol;Acc:HGNC:24509]
ENSG00000269956	MKNK1-AS1	MKNK1 antisense RNA 1 [Source:HGNC Symbol;Acc:HGNC:44129]
ENSG00000272589	ZSWIM8-AS1	ZSWIM8 antisense RNA 1 [Source:HGNC Symbol;Acc:HGNC:45103]
ENSG00000275131	PDE4DIPP2	PDE4DIP pseudogene 2 [Source:HGNC Symbol;Acc:HGNC:55081]
ENSG00000276107	THBS1-IT1	THBS1 intronic transcript 1 [Source:HGNC Symbol;Acc:HGNC:55225]
ENSG00000276550	HERC2P2	hect domain and RLD 2 pseudogene 2 [Source:HGNC Symbol;Acc:HGNC:4870]
ENSG00000277741	GOLGA6L17P	golgin A6 family like 17, pseudogene [Source:HGNC Symbol;Acc:HGNC:49414]
ENSG00000277778	PGM5P2	phosphoglucomutase 5 pseudogene 2 [Source:HGNC Symbol;Acc:HGNC:18965]
ENSG00000278621	THBS1-AS1	THBS1 antisense RNA 1 [Source:HGNC Symbol;Acc:HGNC:55224]
ENSG00000281026	N4BP2L2-IT2	N4BPL2 intronic transcript 2 [Source:HGNC Symbol;Acc:HGNC:25038]
ENSG00000281183	NPTN-IT1	NPTN intronic transcript 1 [Source:HGNC Symbol;Acc:HGNC:45091]
ENSG00000281691	RBM5-AS1	RBM5 antisense RNA 1 [Source:HGNC Symbol;Acc:HGNC:48871]
