# Supplementary material for: Identification of Potential Biomarkers for Pan-Cancer Diagnosis and Prognosis Through the Integration of Large-Scale Transcriptomic Data
Source: Front Pharmacol. 2022 May 23;13:870660. doi: 10.3389/fphar.2022.870660 (PMC9169228; doi:10.3389/fphar.2022.870660)
Supplement: Supplementary file 2 [file Table3.XLSX]

## Sheet: Sheet1
Tumor type	Full name	Dataset	Samples		AUC
			tumor	normal
BLCA	Bladder Urothelial Carcinoma	GSE13507	188	68	0.82984
BRCA	BreastCancer	GSE27562	57	31	0.776171
CESC	CervicalCancer	GSE63514	104	24	0.86974
CHOL	Cholangiocarcinoma	GSE76297	91	92	0.995819
COAD	Colon adenocarcinoma	GSE39582	566	19	0.945706
ESCA	Esophageal carcinoma	GSE23400	53	53	0.95194
STAD	GastricCancer	GSE27342	80	80	0.795
HCC	hepatocellular carcinoma	GSE14520	225	220	0.97899
KIRC	KidneyCancer	GSE40435	101	101	0.995295
LUAD	LungCancer	GSE31547	30	20	0.791667
PDAC	pancreatic ductal adenocarcinoma	GSE62452	69	61	0.812545
PRAD	ProstateCancer	GSE46602	36	14	0.914031
SKCM	Skin Cutaneous Melanoma	GSE15605	58	16	0.805586
THCA	Thyroid carcinoma	GSE33630	60	45	0.905185
