# Supplementary material for: Identification of Potential Biomarkers for Pan-Cancer Diagnosis and Prognosis Through the Integration of Large-Scale Transcriptomic Data
Source: Front Pharmacol. 2022 May 23;13:870660. doi: 10.3389/fphar.2022.870660 (PMC9169228; doi:10.3389/fphar.2022.870660)
Supplement: Supplementary file 3 [file Table1.xlsx]

## Sheet: Sheet1
Detected tumor types	No. of Up-regulated genes	No. of Down-regulated genes	No. of total dysregulated genes
In all 28 types of studied tumors (100%)	6	2	12
In 27 types of studied tumors (96%)	34	6	47
In 26 types of studied tumors (93%)	74	16	150
In 25 types of studied tumors (89%)	118	45	260
In 23 types of studied tumors (82%)	214	186	677
In 14 types of studied tumors (50%)	2118	2210	7442
